# Supplementary material for: Effects of Acetaminophen Exposure on Outcomes of Patients Receiving Immune Checkpoint Inhibitors for Advanced Non-Small-Cell Lung Cancer: A Propensity Score-Matched Analysis
Source: Curr Oncol. 2023 Sep 1;30(9):8117–33. doi: 10.3390/curroncol30090589 (PMC10527930; doi:10.3390/curroncol30090589)
Supplement: Supplementary file 1 [file curroncol-30-00589-s001.zip]

Archive with 1 entries (1 files):
- curroncol-2547117-supplementary.pdf
